# Supplementary material for: Silent Synapses, LTP, and the Indirect Parallel-Fibre Pathway: Computational Consequences of Optimal Cerebellar Noise-Processing
Source: PLoS Comput Biol. 2008 May 23;4(5):e1000085. doi: 10.1371/journal.pcbi.1000085 (PMC2377154; doi:10.1371/journal.pcbi.1000085)
Supplement: Dataset S1 — Zipped folder containg MatLab code to generate Figures 3– 6. (1.23 MB ZIP) [file pcbi.1000085.s001.txt]

Code for Figures in:
Porrill & Dean: Sylent synapses, LTP and the indirect PF pathway ...

Each folder contains MatLab code for 1 figure e.g.
    fig3data.m: file to generate data and basic plot
    fig3plot.m: file to read data and plot manuscript figure


Fig3 also contains code fig3alt.m with
i)   real time implementation rather than batch
ii)  noisy rather than constant head velocity
iii) variable time step dt
to show that the simulations are not sensitive to these changes.

Some figures use the included function fitT.m which fits
a single time constant to exponential data.

In all cases which use a recurrent loop it has been
implemented by solving the algerbaic loop directly.
